# Supplementary material for: Comparison between surgical and non-surgical management of primary hyperparathyroidism during pregnancy: a systematic review
Source: Endocrine. 2024 Jun 25;86(1):101–8. doi: 10.1007/s12020-024-03930-0 (PMC11445326; doi:10.1007/s12020-024-03930-0)
Supplement: Supplementary file 2 — Supplemental Table 2 [file 12020_2024_3930_MOESM2_ESM.xlsx]

## Sheet: Sheet1
#	Year	Week at diagnosis (0=diagnosed before pregnancy, RD=retrospective diagnosis)	Age	Mean maternal gestational calcium (mg/dL)	25-OH D (ng/mL)	Phosphorous (mg/dL)	PTH (pg/mL)	Symptoms at presentation (U=unknown)	Operated (0=no, 1=yes)	Trimester of surgery (0 = not operated, U = unknown trimester, 1 2 3 = trimester operated)	operation curative	Postoperative complications	Maternal complications text (0=none, U=unknown)	Obstetric outcomes (0=none, U=unknown)	Neonatal complications text (0=none, U=unknown)
1	2019	9	24	12.8			760	Abdominal pain	1	2	1	0	nephrolithiasis	0	U
2	2016	27	28	11.88			296	Gestational hypertension	0	0			0	Preeclampsia, preterm labor, IUGR, gestational hypertension	ICU
3	2004	16	20	13.4		2.55	246	Asymptomatic	1	2	1	0	0	0	0
4	2019	32	24	13.1			165	Abdominal pain, nausea, vomiting	1	3	1	0	Pancreatitis	0	0
5	2019	24	37	12.68	12	2.9	168	Dyspnea	0	0			0	Emegency delivery	0
6	2000		33	12.52			302	Asymptomatic	0	0			0	0	hypocalcemia, convulsions
7	2013	9	38	14.4	18	2	116.9	Vomiting, weightloss, Polydipsia, polyurea	1	2	1	0	0	Hyperemesis Gravidarum	0
8	2013	15	23	11.75	22	1.4	78	Vomiting, weightloss, Polydipsia, polyurea	1	2	1	0	0	Hyperemesis Gravidarum	0
9	1999	27	26	13		2.8	134	Renal colic, hypertension	0	0			nephrocalcinosis	Gestational hypertension, preterm labor	tetany,
10	2017	11	31	13.35	129	1.6	103	Nausea, vomiting	1	2	1	0	0	Hyperemesis Gravidarum	0
11	2013	RD	27	11.1	5.3	2.1	57	Asymptomatic	0	0			0	0	tetany
12	2001	RD	24	10.9		2.6	29	Asymptomatic	0	0			nephrolithiasis	0	hypocalcemia, convulsions
13	2011		39	10.93	12	2.3	68.7	Back pain, hypertension	1	U	1	0	pancreatitis	Gestational hypertension	0
14	2014	35	28	12.2			175	hypertension	1	3	1	0	0	Gestational hypertension	0
15	2001	32	22	11.6	15	3.1	348	pancreatitis	0	0			pancreatitis, nephrolithiasis	preterm labor	0
16	2017	RD	31	9.9			122	epigastric pain, hypertension	0	0			pancreatitis	Preeclampsia, emergency delivery, preterm labor	0
17	2013	29	28	12.65	15	1.6	148	nausea, vomiting, fever	1	3	1	hypocalcemia	ICU	0	0
18	2013	0	40	10.8			65	Asymptomatic	0	0			0	0	0
19	2019		37	12.16			149	Asymptomatic	1	2	1	0	0	0	0
20	2019		35	12			301.7	headache	1	2	1	0	0	0	0
21	2019		37	10.52			92.4	Asymptomatic	1	2	1	0	0	Emegency delivery	0
22	2019		40	11.12			227.2	Asymptomatic	0	0			0	preterm labor	Miscarriage
23	2019		40	10.96			95.2	hypertension	1	2	1	0	0	Gestational hypertension	0
24	2019		41	11.2				Asymptomatic	1	2	1	0	0	0	0
25	2019		30	10.24			150	Asymptomatic	1	2	1	0	0	0	0
26	2019		32	12				Asymptomatic	1	3	1	0	0	0	0
27	2019		36	10.64			61.3	Asymptomatic	1	2	1	Hungry bones	0	0	0
28	2019		33	13.2			291.4	Asymptomatic	1	2	1	0	0	0	0
29	2019		52	12			239.5	Asymptomatic	1	2	1	0	0	Emegency delivery	0
30	2019		37	11			66	nephrolithiasis	0	0			0	Preeclampsia, emergency delivery, IUGR	0
31	2019		29	13.4			186.7	nausea, vomiting	1	1	1	0	0	0	0
32	2019		32	11.4			50.6	Asymptomatic	1	2	1	0	0	0	0
33	2019		34	11.52			122.6	nausea, vomiting	1	2	1	0	0	0	0
34	2019		27					nausea, vomiting	1	2	1	0	0	0	0
35	1992	0	23	11.48			104	renal colic	1	2	1	hypocalcemia	nephrolithiasis	preterm labor, PPROM	0
36	1992		24	11.04		2.17	127	Asymptomatic	1	2			nephrolithiasis	0	0
37	2019	26	42	11.92			53.751	asymptomatic	1	2			0	0	0
38	2019	16	34	12.08			41.492	asymptomatic	0	0			0	0	0
39	2019	10	34	11.44			103.73	asymptomatic	1	2			0	0	0
40	2019	12	26	11.48			101.844	asymptomatic	0	0			0	preeclampsia	0
41	2019	6	31	10.92			33.005	asymptomatic	0	0			0	preeclampsia	0
42	2019	26	25	11.6			122.59	asymptomatic	0	0			0	preeclampsia	0
43	2019	0	27	11.52			123.533	asymptomatic	0	0			0	preterm labor	0
44	2019	14	28	11.6			68.839	asymptomatic	0	0			0	0	0
45	2019	0	27	12.68			132.02	asymptomatic	0	0			0	0	tetany, convulsions
46	2019	26	37	13.4			235.75	asymptomatic	0	0			0	0	hypocalcemia
47	2019	0	39	13.2			235.75	asymptomatic	1	3		0	0	0	0
48	2019	30	31	11.24			115.989	asymptomatic	0	0			0	0	hypocalcemia
49	2019	0	31	10.12			76.383	asymptomatic	0	0			0	0	0
50	2019	32	22	10.96			51.865	asymptomatic	0	0			0	0	0
51	2019	6	24	10.76			43.378	asymptomatic	0	0			0	0	0
52	2019	6	38	11.32			90.528	asymptomatic	0	0			0	0	0
53	2019	26	22	10.8			49.036	asymptomatic	0	0			0	0	0
54	2019	0	24	10.96			49.979	asymptomatic	0	0			0	0	0
55	2019	13	36	11.04			99.015	asymptomatic	0	0			0	0	0
56	2019	6	33	11.28			51.865	asymptomatic	0	0			0	0	0
57	2019	26	39	10.48			93.357	asymptomatic	0	0			0	0	0
58	2019	30	21	10.52			3.4	asymptomatic	0	0			0	0	0
59	2019	29	21	11.56			5.2	asymptomatic	0	0			0	0	0
60	2019	0	23	11.48			6.2	asymptomatic	0	0			0	0	0
61	2019	28	36	11.4			16.4	asymptomatic	1	3		0	0	0	0
62	2019	23	27	11.24			5.8	asymptomatic	0	0			0	0	0
63	2009	22	27	11.74			50	Hematuria, renal colic	1	2		0	Nephrolithiasis	0	0
64	2009	22	34	12.98			77	Asymptomatic	1	3	1	0	0	0	0
65	2018	28	38	12.99			172.5	GI symptoms	1	3			0	0	0
66	2016	22	40	12.8	10.67	2.1	156	Nausea, Vomiting, fatigue	0	0		0	0	0	0
67	2016	9	42	10.75	5.9	2.3	131	Nausea, palpitations, fatigue	0	0		0	Nephrolithiasis	0	0
68	2016	24	34	14	38	1.9	550	hypertension, reduced consciousness and general detereoration leading to induced labor.	0	0		0	0	preterm labor	tetany, Fetal demise
69	2016	15	29	14.2	9	2.1	865	fatigue, nausea, vomiting, constipation, palpitations	1	2	1	0	0	0	0
70	2018	30	30	13.4		1.6	288	hypertension, polydipsia, polyurea, vomiting	0	0			0	Preeclampsia, IUGR, preterm labor	ICU, hypocalcemia
71	2019	19	25	11.8		2	192	nausea	1	2	1	0	0	0	0
72	2019	24	36	12.4		2.3	286	Asymptomatic	1	2	1	0	0	0	0
73	2000	33		12.95		1.7	243	hypertension	0	0			0	Gestational hypertension	0
74	2000	17	35	14.5		2.74	105	hypertension	1	2	1	hypocalcemia, tetany	0	Gestational hypertension	0
75	2016	22	31	11.2	31	1.9	132	Asymptomatic	1	2	1	0	0	0	0
76	2016	11	31	12.5	31		95.8	renal colic	1	2			0	Gestational diabetes	0
77	2009	32	35	13.08	107.6	2.2	57.5	Asymptomatic	0	0			0	preterm labor	hypocalcemia
78	2010	28	35	12.32		2.6	66	asymptomatic	1	3	1	partial vocal cord palsy	0	0	0
79	2010	10	29	12.72	6.4		193.3	abdominal pain, vomiting	1	1	1	0	UTI	Emegency delivery	oliguria, hypernatremia
80	2010	0	39	14.24			343.2	Asymptomatic	1	2	1	0	0	0	0
81	2001	11	19	11	16	3.3	137	flank pain, nephrolithiasis	1	2	0	re-operation after 3 days, hypocalcemia	nephrolithiasis	0	U
82	2004		36	12.44		1.55	225.8	asymptomatic	0	0			nephrocalcinosis	0	Convulsions, hypocalcemia
83	2004	20	25	12.36			50	hematuria	1	3	1	0	Nephrolithiasis	0	0
84	2014	RD	24	11.56			581	abdominal pain, vomiting, fever	0	0			0	preterm labor	0
85	2010	27	27	11			68.6	Weakness, nausea, vomiting	1	3	1	0	0	0	U
86	2017	21	29			3.42	74.4	abdominal pain, fatigue, vertigo	1	2	1	0	nephrolithiasis	0	0
87	2017	RD	28					Asymptomatic	0	0			0	preterm labor	1st trimester miscarriage
88	2013		24		8	4.09	201	asymptomatic	0	0			Nephrolithiasis	0	hypocalcemia, convulsions
89	2011		35	11.2	25	2.17	130	Abdominal pain, nausea, vomiting, anorexia	0	0			pancreatitis	0	hypocalcemia
90	2015	RD	19	11.5			908.9	asymptomatic	0	0			Brown tumor	preterm labor	0
91	2021	RD	32	14.1	10.4	1.8	303	Asymptomatic	0	0			0	Emergency delivery, preterm labor	ICU
92	1999		31	13.4		2.45		vomiting, weightloss	1	3	1	hypocalcemia	UTI, nephrolithiasis	Hyperemesis Gravidarum	0
93	2011	18	29	14.46	40	2	232.4	nausea, vomiting	1	2	1	0	0	preeclampsia	0
94	2019	0	31	11.8			160	Asymptomatic	1	2	1	0	0	0	0
95	2019	0	34	11.18	37.3	1.95	80.1	Fatigue, polyurea, headache	1	3	1	0	0	0	0
96	2019	0	40	12.32	13.8	1.92	111.9	fatigue, polydipsia	1	2	1	0	0	Gestational diabetes	0
97	2010	8	29.5	10.8			113.1	renal colic	0	0			0	0	1st trimester miscarriage
98	2010	20	29.5	12.8			122.6	Asymptomatic	0	0			0	preterm labor	0
99	2010	34	29.5	10.8			94.3	Asymptomatic	0	0			0	preterm labor	0
100	2010	23	29.5	12.8			179.2	renal colic	1	2			0	0	0
101	2017	16	27	13.7333			179	Asymptomatic	1	2	1	Hungry bones	Nephrolithiasis	0	0
102	2019	6	31	14.1			622	constipation, diffuse pain, fatigue, nausea, vomiting	1	1	1	0	0	0	0
103	2011	19	23	12.7	28.9		224	asymptomatic	1	2	1	hypocalcemia	0	0	0
104	2015	32	30	12.82			53	Vomiting	0	0			Nephrolithiasis	preterm labor	0
105	2002	29	29	13.6		1.7	1000	asymptomatic	1	3	1	hypocalcemia	Osteopenia	preterm labor	hypocalcemia
106	2010	28	34			1.55	288	Polydipsia, nausea, lethargy, pain	1	3		0	0	0	0
107	2010	RD	29				501	vomiting, weightloss, constipation	0	0			0	PPROM, Polyhydramnios, preterm labor, hyperemesis gravidarum	hypocalcemia, VSD, hypospadia
108	2003	RD	33	11.8		1.86	170	asymptomatic	0	0			0	0	Late onset hypocalcemia, tetany, loss of consciousness
109	2012	26	28	11.2		2.2	177	abdominal pain	1	3	1	0	0	0	0
110	2009	8	30		7.6	2.4	122	Myalgia, bone pains, fatigue,	1	1	1	0	0	0	0
111	2009	14.75	22	12.5	11.1	2.4	114	asymptomatic	1	2	1	0	0	0	0
112	2014	RD	42	11.4		2.7	365.4	Asymptomatic	0	0			0	0	Late onset hypocalcemia, convulsions
113	2018	28	25	11.976			219.4	Asymptomatic	1	3	1	hypocalcemia	0	Emegency delivery, preterm labor, Gestational hypertension, IUGR, polyhydramnios	ICU, prematurity complications
114	2016	36	30	11.44			194.1	AKI	0	0			nephrolithiasis	0	0
115	2019	<28	33	10.8				U	0	0			0	preterm labor	ICU
116	2019	<28	33	10.8				U	0	0			0	0	0
117	2019	<28	33	10.8				U	0	0			0	preeclampsia	0
118	2019	<28	33	10.8				U	0	0			0	preeclampsia, preterm labor	0
119	2019	<28	33	10.28				U	0	0			0	preterm labor	1st trimester miscarriage
120	2019	<28	33	11.12				U	0	0			0	preterm labor	1st trimester miscarriage
121	2019	<28	33	10.8				U	0	0			0	0	0
122	2019	<28	33	10.8				U	0	0			0	0	0
123	2019	<28	33	10.8				U	0	0			0	0	0
124	2019	<28	33	10.8				U	0	0			0	0	0
125	2019	<28	33	10.8				U	0	0			0	0	0
126	2019	<28	33	10.8				U	0	0			0	0	0
127	2019	>28	33	13.48				U	0	0			0	preeclampsia	0
128	2019	>28	33	13.48				U	0	0			0	preeclampsia, preterm labor	ICU
129	2019	>28	33	10.84				U	0	0			0	preeclampsia, preterm labor	ICU
130	2019	>28	33	10.52				U	0	0			0	preeclampsia	ICU
131	2019	>28	33	11.6				U	0	0			0	0	0
132	2019	>28	33	11.6				U	0	0			0	0	0
133	2019	>28	33	11.6				U	0	0			0	0	0
134	2019	>28	33	11.6				U	0	0			0	0	0
135	2019	>28	33	11.6				U	0	0			0	0	0
136	2019	>28	33	11.6				U	0	0			0	0	0
137	2019	<28	31	11.6				Pregnancy-induced hypertension	1	2	1	0	0	gestational hypertension	0
138	2019	<28	31	11.6				Pregnancy-induced hypertension	1	2	1	0	0	gestational hypertension	0
139	2019	<28	31	11.6				U	1	2	1	0	0	0	0
140	2019	<28	31	11.6				U	1	2	1	0	0	0	0
141	2019	<28	31	11.6				U	1	2	1	0	0	0	0
142	2019	>28	31	11.6				U	1	3	1	0	0	preterm labor	ICU
143	2018	17	36	12.475	15	1.7	179	Nausea, vomiting	1	2	1	Paresthesias	0	Hyperemesis Gravidarum	0
144	2002	26	30	13.8		1.8	99	nausea, fatigue	1	3	1	0	UTI, pyelonephritis	0	0
145	2017	30	25	11.1		2.4	416.5	bone pains, abdominal pain	0	0			Brown's tumor, lytic lesions	PPROM, Preeclampsia, preterm labor	ICU
146	22	12	28	13.65	24.7	1.9	245	asymptomatic	1	2	1	0	0	0	U
147	2020	6	31	12.8333	4.2	1.6	850	Nausea, vomiting, constipation, polyuria and lethargy Preeclampsia, AS	1	1	1	0	0	preeclampsia, preterm labor	ICU
148	2011	29	42	11.2		2.4	146	hypertension	0	0			0	Gestational hypertension, preterm labor	fetal demise
149	2019	8	29	13.56		1.67	2.07	nausea, vomiting, weakness	1	2			0	0	0
150	2019		35	13.04		1.36	32.37	arthralgia	0	0			Nephrolithiasis	0	hypocalcemia, convulsions, leading to demise
151	2019	14	28	13.48		4.18	2.42	nausea, vomiting, anorexia	1	2			0	0	0
152	1994	24	26	12.48	6.8		226	vomiting, abdominal pain	1	U	1	0	acute cholecystitis	0	0
153	2018	17	27	12.85	5		518	Vomiting, weightloss, abdominal pain	0	0			cholelithiasis, wernicke encephalopathy	Hyperemesis Gravidarum, preterm labor	abortion, IUDF
154	2017	19	32	11.68			94.3	GI symtpoms	1	2	1	0	0	0	0
155	2017	17	36	10.68			56.6	GI symtpoms	1	2	1	0	0	0	0
156	2017	23	31	12.36			56.6	asymptomatic	1	2	1	0	0	0	0
157	2017	23	39	10.88			103.7	asymptomatic	1	2	1	0	0	0	0
158	2017	32	37	12.24			94.3	Asymptomatic	1	3	1	0	0	0	0
159	2017	25	43	10.8			34.9	Asymptomatic	1	2	1	0	0	0	0
160	2018	7	32	11.42	18.5	2	135	abdominal pain	1	1	1	0	0	0	0
161	1999	27	26	13		2.8	134	asymptomatic	0	0			nephrocalcinosis	preterm labor, gestational hypertension	tetany
162	2000		27	10.8	66		151.5	asymptomatic	1	2	1	0	0	0	0
163	2014	32	27	13.03			122.8	abdominal pain, vomiting, headache	0	0			0	Hyperemesis gravidarum, HELLP, IUGR, Preterm labor	ICU
164	2008	36	38	15.3			656	right flank pain	1	3	1	0	0	0	0
165	2008	0	35	11.7			115	renal colic	1	2	1	0	nephrolithiasis	0	0
166	2008	0	28	10.5			75	nausea, renal colic	0	0			nephrolithiasis	0	0
167	2008		29	11.6			75	nausea	1	2	1	0	0	0	0
168	2021	15	31	13	5.55	1.1	490	Nausea, vomiting, polyuria, weakness	1	2	1	hypocalcemia	pancreatitis	0	0
169	2016	0	34	12	21	1.9	92.3333	renal colic	0	0			Nephrolithiasis	PPROM, Preterm labor	hypocalcemia, tetany
170	2013	0	31	11.52			113	asymptomatic	1	2	1	0	0	0	0
171	2013	20	24	14.56	21.2		286	renal colic	1	2	1	0	Nephrolithiasis	0	0
172	2013	20	29	13.16	9.2		101	renal colic, abdominal pain	1	2	1	0	Nephrolithiasis	0	0
173	2013	20	28	11.12			42	asymptomatic	1	2	1	0	0	0	0
174	2019	RD	24	12.44	34	2.8	500	epigastric pain, nausea, vomiting	0	0			ICU, Pancreatitis, nephrolithiasis followed by maternal demise	Emergency delivery	0
175	2018	22	28	13		1.9	187	vomiting, nausea, weakness	1	U	1	0	0	preterm labor	0
176	2015	37	23	12.2			218	U	0	0			0	0	U
177	2015		25	11.42				U	0	0			0	0	U
178	2015	29	38	10.65			111	U	0	0			0	0	U
179	2015		39	10.56				U	0	0			0	0	U
180	2015	32	43	10.42			65	U	0	0			0	0	U
181	2015	13	40	10.5			175	U	0	0			0	0	U
182	2015	24	38	10.45			185	U	0	0			0	IUGR, preterm labor	U
183	2015	35	43	10.4			118	U	0	0			0	0	hypocalcemia
184	2015	37	34	10.62			116	U	0	0			0	macrosomia	U
185	2015	27	34	10.6			180	U	0	0			0	0	U
186	2015	31	36	10.7			67	U	0	0			0	0	U
187	2015	15	39	10.8			0	U	1	U			0	0	U
188	2015	24	36	10.7			43	U	0	0			0	0	U
189	2015		38	10.4				U	0	0			0	0	U
190	2015		34	10.56			56	U	0	0			0	0	U
191	2015	14	37	11.6			85	U	1	U			0	0	U
192	2015	21	34	10.5			50	U	0	0			0	0	U
193	2015	37	36	11.6			157	U	0	0			0	0	U
194	2015	33	29	10.7			73	U	0	0			0	preterm labor	hypocalcemia
195	2015		31	10.1				U	0	0			0	0	U
196	2015	17	35	9.55			70	U	0	0			0	0	U
197	2015		34	10.1				U	0	0			0	0	U
198	2015	0	29	10.5			170	U	0	0			0	0	U
199	2015	0	31				170	U	0	0			0	0	1st trimester abortion
200	2015	0	32	9.65			170	U	0	0			0	0	U
201	2015	0	33	9.9			170	U	0	0			0	0	U
202	2015	0	34	10			170	U	0	0			0	preterm labor	1st trimester abortion
203	2015	0	35	9.9			170	U	0	0			0	0	U
204	2015	5	36	11.45			107	U	0	0			0	preterm labor	1st trimester abortion
205	2015	26	28	11.1			165	U	0	0			0	0	U
206	2015	14	29	10.6			32	U	0	0			0	0	U
207	2015	5	29	10.6			117	U	0	0			0	0	U
208	2015		30	10.7				U	0	0			0	0	U
209	2015	12	24	10.6			39	U	0	0			0	0	U
210	2015		26	10.7				U	0	0			0	0	U
211	2015		27	10.1				U	0	0			0	0	U
212	2015	28	55	10.55			176	U	0	0			0	0	U
213	2015	8	28				125	U	0	0			osteopenia	0	U
214	2015		31	10.7				U	0	0			osteopenia	0	U
215	2015	10	29	10.6			104	U	0	0			0	0	U
216	2015	9		11			89	U	0	0			0	0	Abortion, reason unspecified
217	2015	17	42	10.05			82	U	0	0			0	0	U
218	2015	39	24	12.5			262	U	0	0			0	0	U
219	2015	36	47	10.75			256	U	0	0			0	Gestational diabetes	U
220	2015	17		10.8			150	U	0	0			0	0	U
221	2015	35	40	10.6			133	U	1	U			0	0	U
222	2015	12	26	11.2			191	hypertension	0	0			osteoporosis	IUGR, Gestational hypertension	U
223	2015	34	32	11.05			129	U	0	0			0	0	U
224	2015	13	29	12				U	1	U			0	Emergency delivery	U
225	2015		28	11.05				U	0	0			0	Oligohydramnious, Emergency delivery	U
226	2015	17	34	11.1			49.3	U	0	0			0	0	U
227	2015		36	11.5				U	0	0			0	0	U
228	2015		45	11.1				U	0	0			0	0	Fetal demise
229	2015		43	11.5				U	0	0			0	0	Fetal demise
230	2015		35	12.3				U	1	U			0	0	U
231	2015		35	11.2				U	0	0			0	0	U
232	2015		30	10.96				U	0	0			0	0	U
233	2015		34	11.2				U	0	0			0	0	U
234	2015		28	10.96				U	0	0			0	0	U
235	2015		29	10.53				U	0	0			0	0	U
236	2015		24	10.8				U	0	0			0	0	U
237	2015		30	10.8				U	0	0			0	0	U
238	2015		29	10.3				U	0	0			0	0	U
239	2015		30	11.06				U	0	0			0	0	U
240	2015		27	10.8				U	0	0			0	0	U
241	2015		28	10.5				U	0	0			0	0	U
242	2015		36	9.8				U	0	0			0	0	U
243	1983	0	29	12		2.45		Recurrent UTI, pyelonephritis	1	1	1	hypocalcemia	0	0	0
244	1983	0	30	11.6			76	Asymptomatic	0	0			Nephrolithiasis	0	0
245	1983	0	22	12.3			100	Asymptomatic	0	0			Nephrolithiasis	0	0
246	2020	6	35	13.89	20	2.29	196	Vomiting, weightloss	1	U	1	0	0	IUGR, Preeclampsia, hyperemesis gravidarum, preterm labor	jaundice, prematurity complications
247	2021	0	34	11.2				Asymptomatic	0	0			0	Hyperemesis gravidarum, Emergency delivery, hypertension, HELLP	0
248	2019	27	27	14.5		2.1	341.5	abdominal pain, nausea	1	2			Pancreatitis, ICU	0	0
249	2022	25	34	10.7	6.15	2.4	75.8	Vomiting, weightloss	1	2	1	0	0	Hyperemesis Gravidarum	0
250	1996	8	27	10.15		2.1	97	vomiting, weakness, weight loss	1	1	1	0	pancreatitis	Hyperemesis Gravidarum	0
251	2017		26	12.5				polyurea, polydypsia, vomiting, abdominal pain	1	3	0	persistant disease	0	0	0
252	2017	32	42	12				renal colic	1	3	1	Hungry bones	Nephrolithiasis	0	0
253	2018	7	36	12.6667	15	1.7	179	vomiting, weightloss	1	2	1	Paresthesias	nephrocalcinosis	Hyperemesis gravidarum	0
254	1983	0	27	11.9			911.8	Asymptomatic	0	0			0	0	0
255	1983	0	28	10.6		2.37		Asymptomatic	0	0			0	Placental abruption, Emergency delivery, preterm labor	hypocalcemia
256	2020	RD	40	14			616	Headache, nausea, vomiting, abdominal pain, neurological changes	0	0			ICU, pancreatitis,	preeclampsia, Emergency delivery	ICU, prematurity complications, hypocalcemia
257	1988		22	11.56			40	UTI's	1	2	1	0	Nephrolithiasis	0	0
258	1988	RD	35	11.32				UTI	0	0			UTI and Nephrolithiasis	0	0
259	1993	30	29	12.92		5.65		Nausea, abdominal pain, neurological changes, hypertension	0	0			osteopenia	gestational hypertension	0
260	1989	24	38	11.16		1.7		Asymptomatic	1	3	1	0	0	0	0
261	1983	8	32	12.45		2.4	0.52	Asymptomatic	1	2	1	0	0	0	0
262	1998	34	23	11.8333				abdominal pain, pelvic fracture	0	0			ileus, pathological fracture	emergency delivery, preterm labor	neonatal hypocacemia, tetany
263	1998	2	23	12.1				Abdominal pain, weakness, lethargy, polydipsia.	1	3	1	hypocalcemia	osteopenia, nephrolithiasis	0	0
264	1980		25	11.25		1.95	850	hypertension, dizziness, weakness	1	2	1	0	0	gestational hypertension	0
265	1984		20	13.6		1.9		Asymptomatic	1	2	1	0	0	0	0
266	1984		24	11.5		1.95	850	hypertension, dizziness, weakness, vomiting	1	2	1	0	0	0	0
267	2021	RD		12.48			201	Asymptomatic	0	0			0	0	ICU, hypocalcemia, convulsions
268	1990	14	33	13			1552	Asymptomatic	1	3	1	0	0	0	0
269	1982	34	17	10.28		2.75		nausea, vomiting	0	0			0	preterm labor, preeclampsia	hypocalcemia, convulsions
270	2005	16	20	13.43		2.56667	313	Asymptomatic	1	2	1	0	0	0	0
271	2007	RD	30	11.52		1.55	731	Asymptomatic	0	0			0	0	tetany
272	1992	28	40	13.32		1.86	293	lethargy, nausea, polydypsia, abdominal pain, emotional lability.	1	3			0	0	0
273	1992	26	28	11.96		2.79	48	vomiting, weightloss, abodminal pain	0	0			0	Hyperemesis Gravidarum	0
274	1992	RD	29	11.56			47	Asymptomatic	0	0			0	0	tetany
275	1998		21	10.9		2.9	250	Asymptomatic	0	0			0	0	convulsions
276	2007	33	37	11.6		2.6	106.6	nausea, vomiting, abdominal pain	0	0			pancreatitis	preterm labor	0
277	2012		28	12.5			679	Asymptomatic	1	2	1	hypocalcemia	0	0	0
278	2003	0	33	12.9		2.1	171	nausea, vomiting, abdominal pain	1	2		hypocalcemia	UTI, nephrolithiasis	gestational hypertension, preterm labor	Spontaneous abortion
279	2017	9	28					vomiting	1	2	1	0	0	Hyperemesis gravidarum , IUGR, preterm labor, gestational hypertesion	0
280	2020	17	33	11.2				Vomiting, lethergy, polydypsia	1	3	1	0	0	0	loss of followup
281	2020	2	33					weakness, nephrolithiasis, neurological changes, bone pains	1	3			0	0	0
282	2020	10	33	12.4				Vomiting	1	2			0	Hyperemesis gravidarum	SGA
283	2020	25	33	11.6				weakness, dizziness, polydipsia	1	3			0	preeclampsia	0
284	2020	27	33	11.2				Asymptomatic	1	3			0	0	loss of followup
285	2020	11	33	10.8				Nephrolithiasis	1	2	1	0	Nephrolithiasis	0	0
286	2020	34	33	11.6				vomiting, weightloss, abdominal pain	1	3			0	Hyperemesis Gravidarum	0
287	2020	12	33	12.4				hypertension	1	2			0	Gestational hypertension, hyperemesis gravidarum, emergency delivery, preterm labor	SGA, ICU
288	2020	33	33	10.8				Asymptomatic	0	0			0	polyhydramnios	0
289	2020	30	33	12.4				polyurea, polydypsia	1	3			0	0	0
290	2020	25	33	11.6				abdominal pain	0	0			0	0	ICU
291	2020	19	33	12.4				abdominal pain, vomiting	1	3			0	gestational hypertension, Hyperemesis gravidarum	0
292	2020	31	33	14.4				Asymptomatic	1	3			0	polyhydramnios	0
293	2020	15	33	14.8				vomiting, weightloss	1	2			0	IUGR, hyperemesis gravidarum, preterm labor	0
294	2015	14	21	13.5		2.17	81.1	vomiting, weightloss	1	2	1	0	0	Hyperemesis gravidarum	U
295	2023	12	35	15.2				nausea, vomiting, constipation	1	2	1	0	0	0	U
296	2022		28	11.6			113.2	U	0	0			U	0	0
297	2022		28	11.6			113.2	U	0	0			U	0	0
298	2022		28	11.6			113.2	U	0	0			U	0	miscarriage
299	2022		28	11.6			113.2	U	0	0			U	emergency delivery	0
300	2022		28	12.4			121.7	U	1	2	0	persistant disease	U	0	0
301	2022		28	12.4			121.7	U	1	2	1	long-term hypoparathyroidism	U	0	0
302	2022		28	12.4			121.7	U	1	2	1	0	U	0	0
303	2022		28	12.4			121.7	U	1	2	1	0	U	emergency delivery	0
304	2022		28	12.4			121.7	U	1	2	1	0	U	0	0
305	2022		28	12.4			121.7	U	1	3	1	0	U	0	0
306	2017	25	31				213	asymptomatic	1	U			0	0	0
307	2017	11	28				162	nausea, vomiting	1	U			0	0	0
308	2017	5	29				139	nausea, vomiting	1	U			0	0	0
309	2017	27	32				514	abdominal pain, diarrhea, loss of consciousness	0	0			pancreatitis, nephrolithiasis, hypercalcemic crisis	gestational hypertension	abortion
310	2017	24	22				446	headache, loss of consciousness	0	0			0	preeclampsia	abortion
311	2017	6	34				1776	vomiting, loss of consciousness	0	0			nephrolithiasis, hypercalcemic crisis	0	abortion
312	2017	RD	28				280	Asymptomatic	0	0			0	0	tetany
313	2017	RD	26				702	Asymptomatic	0	0			0	0	tetany
314	2017	RD	26				333	backache, vomiting	0	0			nephrolithiasis	Gestational hypertension	tetany
315	2021	0	32	12.76		3.22		diffuse joint pains	1	2	1	0	0	0	0
316	2021	20	32	13.44		2.01		nausea, vomiting, anorexia, fatigue	1	2	1	0	0	0	0
317	2021	0	32	11.32		2.14		nausea, vomiting, anorexia, fatigue	1	2	1	0	0	0	0
318	2021	20	32	12.32		2.04		nausea, vomiting, anorexia, fatigue	1	2	1	0	nephrolithiasis	0	0
319	2021	20	32	14.52		1.82		nausea, vomiting, anorexia, fatigue	1	2	1	0	0	0	0
320	2021	20	32	12.92		2.51		diffuse joint pains	0	0			0	0	0
321	2021	8	32	11.92		2.23		nausea, vomiting, anorexia, fatigue	1	1	1	0	0	0	0
322	2023	30	31	12.9	21	1.2	701	epigastric pain, nausea, vomiting	1	3	1	hypocalcemia	pancreatitis, nephrolithiasis, hypercalcemic crisis	gestational hypertension	U
323	2014		38	11.3067	10	1.95	3157	bone pains, polyurea, polydypsia	0	0			0	0	0
324	2014		34	10.5333		1.86	645	bone pains, weakness	0	0			0	preterm labor	1st trimester abortion
325	2015	31	22	12.8		1.8	97	Asymptomatic	0	0			0	preterm labor	ICU
326	2020	1	28	12.05		1.8	146.5	vomiting, weightloss	1	2	1	0	0	Hyperemesis gravidarum	0
327	2010	14	26	13.44			247	Asymptomatic	1	2	1	0	nephrolithiasis	polyhydramnios	0
328	2022	6	34	11.12			25.5	Asymptomatic	0	0			0	0	1st trimester miscarriage
329	2023	0	30	11.36			195	Asymptomatic	1	2	1	0	0	0	0
330	2022	0	26	11.28	53		129.1	vomiting, weightloss	1	1	1	0	0	Hyperemesis gravidarum, preterm labor	0
331	2023	10	29	13.14	25.8667	2.3	238.575	abdominal pain	1	3	1	0	pancreatitis, nephrocalcinosis	preterm labor	hypocalcemia, ICU
332	2015	28	23	10.48	6.85	1.92	588	pathological fracture, abdominal pain	0	0			osteitis fibrosa cystica	emergency delivery, preterm labor	0
333	2013	34		11.6				Asymptomatic	0	0			0	0	0
334	2013	4		11.16				hypertension	1	2	1	0	0	0	0
335	2013	0		10.68				Asymptomatic	1	2	1	0	0	0	0
336	2013	0		11.12				bone pains	0	0			0	0	first trimester miscarriage
337	2013	0		10.56				bone pains	1	2			0	0	0
338	2013	18		12.32				polyurea, polydypsia, bone pain	1	2			0	preeclampsia	0
339	2020	36	32	13.36		1.11	650	Asymptomatic	1	3	1	0	0	0	hypocalcemia, ICU
340	2015	32	22	14.08		0.61	52	Asymptomatic	1	3	1	0	UTI	0	U
341	2016	12	28	13.2		2.7	345	vomiting, hypertension	1	2	1	0	0	gestational hypertension, preterm labor	0
342	2006	RD		11.04	10.1	0.98	46.8	Asymptomatic	0	0			0	0	one newborn developed convulsions
343	1987	34	27	12.8		2.48	155	weakness, diffuse pain	0	0			osteitis fibrosa cystica	0	0
344	1990		33	12.7		2.5	1552	Asymptomatic	1	3	1	0	0	0	hypocalcemia
345	2021		29	11.6			20.1	Renal colic	1	1	1	0	nephrolithiasis	0	0
346	1987	12	30	13.5		2.4		Bone pains, polyurea, polydipsia	1	2	1	hypocalcemia, tetany	osteitis fibrosa cystica	0	0
347	1987	16	38	8.8		3		bone pains, fatigue, constipation, polydipsia	1	2	1	hypocalcemia, tetany	osteitis fibrosa cystica	0	0
348	2011	0	39	13.4		2.8	313	vomiting, weightloss	1	2	1	0	0	preeclampsia, preterm labor	IUFD
